# Supplementary material for: Pharmacological characterization of potent and selective NaV1.7 inhibitors engineered from Chilobrachys jingzhao tarantula venom peptide JzTx-V
Source: PLoS One. 2018 May 3;13(5):e0196791. doi: 10.1371/journal.pone.0196791 (PMC5933747; doi:10.1371/journal.pone.0196791)
Supplement: S1 Table — IC50 values of JzTx-V peptides against human NaV1.7, NaV1.4, and NaV1.5 as determined on the IWQ platform. Wild-type JzTx-V peptide sequence is listed in Column 1. Cysteine residues were not mutated (shaded in green). (XLSX) [file pone.0196791.s001.xlsx]

## Sheet: Sheet1
	Ala mutant IWQ IC50 (uM)				Glu mutant IWQ IC50 (uM)
JzTx WT residue	NaV1.7	NaV1.4	NaV1.5		NaV1.7	NaV1.4	NaV1.5
Y1	0.0035	0.0718376	3.07106		0.0183605	0.234781	>5		WT residue
C2									Cys residue
Q3	0.378	1.15	>10		0.333	1.83	>10
K4	0.417	3.26	>10		0.106	0.967	>10
W5	1.55	>10	>10		>10	>10	>10
M6	0.0939122	0.278	>5		>10	>10	>10
W7	0.150231	0.688864	>5		0.558639	2.57397	>5
T8	0.0249845	0.253719	>5		3.86	>10	>10
C9
D10	0.345	0.917	>10		1.3	8.8	>10
S11	0.0121891	0.162551	3.56082		0.0387708	0.37816	>5
K12	0.0221033	0.262607	>5		0.755	>10	>10
R13	0.0795	0.568	>5		4.57	>10	>10
A14	0.016	0.159	2.91		0.0195841	0.226535	>5
C15
C16
E17	0.0081868	0.0644941	>5		0.016	0.159	2.91
G18	0.0398362	0.264918	>5		0.165	1.22	>10
L19	2.81	>10	>10		>10	>10	>10
R20	0.00915018	0.424636	4.64		0.217	1.82	>5
C21
K22	0.0615	0.409783	>5		0.662	>10	>10
L23	0.297656	0.3367	>5		4.02628	>5	>5
W24	>10	>10	>10		9.9	>10	>10
C25
R26	2.42	>10	>10		>10	>10	>10
K27	0.374	2.32	>10		0.748	>10	>10
I28	0.0295	0.287611	>5		0.0278504	0.82747	>5
I29	0.0525	0.271146	>5		0.275614	>5	>5
